# Supplementary material for: CRISPR/Cas9-mediated targeted gene correction in amyotrophic lateral sclerosis patient iPSCs
Source: Protein Cell. 2017 Apr 11;8(5):365–78. doi: 10.1007/s13238-017-0397-3 (PMC5413600; doi:10.1007/s13238-017-0397-3)
Supplement: Supplementary file 2 — Supplementary material 2 (XLSX 40 kb) [file 13238_2017_397_MOESM2_ESM.xlsx]

## Sheet: Upregulated in SOD1(A272C)
Supplementary information, table S1, related to Figure 4. List of Genes Found to be Significantly Altered in Their Expression Levels in SOD1+/A272C Relative to Isogenic Control Motor Neurons by RNA Sequencing with fold change(SOD1+/A272C / SOD1+/+) > 1.4, q values<0.05.
Gene_Name	log2FoldChange	pval	padj
RFX4	2.6069	1.8609e-09	2.4837e-07
GNAT3	2.4142	3.9205e-09	5.1272e-07
SLC39A4	2.229	3.1869e-12	6.7291e-10
MMRN1	2.2196	1.2658e-06	0.00010412
POLQ	2.1738	0.0010616	0.039823
KIF18B	2.1261	5.3871e-06	0.00037494
POSTN	1.9718	1.9488e-06	0.00015267
FAM218A	1.9069	0.00034234	0.015127
C1QL3	1.8691	2.8383e-07	2.676e-05
NRGN	1.854	0.00085167	0.03328
FOXA2	1.852	2.2482e-13	5.7415e-11
SLITRK4	1.8401	6.9461e-14	1.9421e-11
MYBL2	1.7972	1.3475e-09	1.8597e-07
SLC9A9	1.7875	6.5484e-05	0.0035457
CENPBD1	1.7641	6.3948e-05	0.0034704
CCNB2	1.763	0.00024968	0.011618
RRM2	1.7529	1.3294e-07	1.3348e-05
TBX2	1.7367	0.00077941	0.031017
KIF23	1.7228	1.1094e-06	9.2262e-05
KIFC1	1.6334	3.4238e-06	0.00025363
SNRNP25	1.6225	2.3629e-21	1.666e-18
HS6ST3	1.6189	1.5951e-05	0.00097795
MKI67	1.6041	9.25e-14	2.5641e-11
BIRC5	1.6013	6.0929e-06	0.00041779
DNAJA4	1.5954	7.0749e-08	7.4987e-06
UBE2C	1.5858	9.2055e-05	0.0048468
GRM8	1.4977	5.0864e-12	1.0375e-09
PCDHGB7	1.4577	6.1968e-15	2.0098e-12
RALYL	1.4576	0.00047532	0.020231
SIM1	1.4452	8.4566e-07	7.2368e-05
FRAS1	1.4122	3.1952e-12	6.7291e-10
RXFP3	1.4007	0.00029676	0.013443
BMPR1B	1.3724	0.00071879	0.028852
FAM64A	1.3622	0.00067577	0.027294
TICRR	1.359	1.842e-08	2.1724e-06
ADGRV1	1.3484	2.5657e-08	2.93e-06
ASPM	1.3371	0.00055954	0.023258
KCTD12	1.3176	0.00020355	0.0096659
ZNF157	1.3168	0.00015206	0.0075756
ILDR2	1.2818	1.0152e-05	0.00066251
TOP2A	1.2683	8.5583e-09	1.0594e-06
SOX2	1.2525	4.714e-10	7.0456e-08
NIPSNAP3B	1.2465	0.0010552	0.039735
PHOX2B	1.2327	1.9177e-41	3.4555e-38
IQGAP3	1.2285	0.00031013	0.013931
HS3ST3A1	1.2265	4.0889e-07	3.7147e-05
PAQR6	1.2033	4.1211e-06	0.00029636
SHISA3	1.2028	0.00088398	0.034335
THSD4	1.1832	4.5658e-05	0.00254
UNC5C	1.18	6.1238e-38	9.4578e-35
PTER	1.1472	0.00025245	0.011713
SLC4A10	1.1321	4.9108e-07	4.3517e-05
TP53I3	1.1262	1.2102e-06	0.00010013
CENPF	1.1164	5.4756e-08	5.9e-06
FANCI	1.0713	1.2224e-06	0.00010088
TSPYL5	1.0658	0.00011085	0.005771
KCTD16	1.0506	9.5795e-09	1.1769e-06
HTR3A	1.041	1.6024e-12	3.6091e-10
CCNA2	1.023	0.0010451	0.039413
PLP1	1.0229	0.0001194	0.0061372
E2F1	1.0208	3.4158e-06	0.00025363
SCN9A	1.0155	6.3351e-11	1.0987e-08
SOX6	0.99944	0.00010919	0.0056936
POU6F2	0.99852	1.2149e-05	0.0007716
LRRC7	0.99365	1.7893e-05	0.0010908
CRABP1	0.9936	1.0419e-47	2.5993e-44
CIT	0.98225	1.0457e-05	0.00068105
CCNB1	0.95918	0.00013457	0.0068087
TRIM68	0.95774	1.2157e-05	0.0007716
KCNJ12	0.95592	3.0353e-05	0.0017424
LIPG	0.95287	0.00012407	0.0063272
PLXNA4	0.94812	6.5379e-30	7.8534e-27
LRP2	0.94665	4.2468e-06	0.00030405
BEND4	0.94388	3.2031e-14	9.5308e-12
TRIM58	0.94388	0.00032062	0.014343
PLXDC2	0.93795	0.00027466	0.012589
CHRNB4	0.93606	2.6598e-13	6.5851e-11
DDC	0.91391	0.0002748	0.012589
ENPP2	0.90827	1.116e-05	0.00071988
ROBO2	0.89909	2.3165e-14	6.9566e-12
PLK1	0.89016	0.00092505	0.035548
PRC1	0.88756	5.2897e-07	4.6368e-05
CLN6	0.86789	1.2968e-09	1.7974e-07
CDH8	0.86114	7.6286e-13	1.78e-10
SCPEP1	0.85517	0.00050656	0.021309
TMEM132D	0.84921	2.9248e-10	4.5387e-08
SYNM	0.84012	6.5565e-06	0.0004458
PPP1R3D	0.83348	0.00047978	0.020394
NEIL1	0.83134	0.0002322	0.01093
CDH20	0.82444	4.1107e-05	0.0023191
LPPR4	0.82345	0.00026492	0.012222
CDH6	0.82306	3.3589e-07	3.1037e-05
C1RL	0.82128	1.1589e-05	0.00074283
LY6G5C	0.80609	1.3003e-05	0.00081414
BDH1	0.79105	0.00058617	0.024199
PDE8A	0.78546	0.00027548	0.012602
SEMA3D	0.78199	6.8052e-08	7.2365e-06
GABRR1	0.77801	0.00015247	0.0075845
ULK3	0.778	1.2698e-16	5.491e-14
AKAP13	0.77799	1.1707e-13	3.164e-11
HIST2H2BE	0.77571	0.00028853	0.013143
CXCR4	0.77045	3.4794e-06	0.00025647
PCDH10	0.77032	1.4405e-05	0.00088823
SAMD5	0.7673	1.4763e-07	1.4598e-05
TLN2	0.76093	1.5867e-17	7.7974e-15
GAS7	0.7586	0.00044313	0.01901
CHRNA3	0.75689	4.2363e-10	6.3906e-08
DCHS2	0.75479	7.602e-10	1.1007e-07
ARNT2	0.75313	8.5309e-23	7.2811e-20
MX2	0.74761	9.7426e-06	0.00063706
CEMIP	0.74617	0.00017785	0.0086058
CDHR1	0.7438	4.2462e-07	3.8469e-05
TOX	0.74263	2.4508e-06	0.00018925
SNCA	0.74092	9.1457e-06	0.00060155
COMMD4	0.74005	3.5708e-06	0.00026202
CLVS2	0.72701	4.0022e-09	5.213e-07
ITGB8	0.72322	6.5758e-06	0.00044618
LIMCH1	0.71288	1.1175e-14	3.5187e-12
SH3GL3	0.71219	9.4106e-12	1.884e-09
CRTC3	0.70759	1.1531e-09	1.619e-07
PRAF2	0.70544	2.1689e-06	0.00016909
GAL3ST4	0.70435	3.2954e-10	5.0654e-08
ZNF562	0.70344	6.1066e-11	1.0648e-08
PLCXD3	0.70308	1.0306e-09	1.4533e-07
FAM219B	0.70168	9.816e-11	1.6668e-08
PKM	0.7001	3.6859e-20	2.3909e-17
SLC26A10	0.69199	0.00012115	0.0062173
ZNF774	0.68408	0.00037422	0.016357
ZNF592	0.6823	1.5864e-09	2.1528e-07
EDC3	0.67543	2.3129e-12	5.103e-10
ARID3B	0.67496	5.9135e-13	1.4e-10
UNC45A	0.67495	2.4569e-12	5.3842e-10
ZSCAN2	0.67408	2.1237e-08	2.4688e-06
TSHZ2	0.66759	1.1101e-05	0.00071861
FBXO22	0.66484	8.9244e-10	1.2751e-07
SLC10A4	0.65516	3.5792e-05	0.0020366
POP1	0.64991	0.00033644	0.014927
HOMER2	0.64561	4.4303e-07	3.9584e-05
TBC1D32	0.6415	0.0013816	0.049845
KIF7	0.64018	1.8063e-06	0.00014287
ADPGK	0.63831	2.8941e-06	0.00021931
ARHGAP22	0.63335	0.00018108	0.0087397
SNX33	0.63255	1.3276e-05	0.00082961
TARSL2	0.63021	1.5967e-06	0.00012692
ARPIN	0.62929	6.6983e-09	8.4532e-07
MESDC2	0.62912	1.2495e-08	1.4954e-06
PLEKHG4B	0.62398	0.00089413	0.034523
AP3S2	0.62104	2.76e-07	2.6097e-05
PARP6	0.62038	1.8172e-15	6.4766e-13
NEO1	0.61848	1.458e-17	7.2751e-15
CD276	0.61679	1.2072e-17	6.1177e-15
IGF1R	0.6131	6.5774e-19	3.8094e-16
MYO9A	0.61148	5.8535e-13	1.3959e-10
POLE	0.60548	3.8644e-07	3.5305e-05
CLK3	0.60451	1.2811e-09	1.7833e-07
VSTM2A	0.59614	0.0004378	0.018832
HS3ST4	0.59522	0.0010182	0.03849
MRPS11	0.59409	1.4198e-05	0.0008771
HPS1	0.59381	5.5345e-06	0.00038437
LYSMD4	0.59346	1.4771e-08	1.7484e-06
POLG	0.59263	2.7875e-08	3.1611e-06
PIAS1	0.59252	5.1327e-11	9.2483e-09
IDH2	0.58718	1.4587e-14	4.5058e-12
LGI4	0.58644	1.9901e-05	0.0011997
STOML1	0.58543	2.3132e-06	0.00017991
ETFA	0.57839	5.6811e-11	1.0014e-08
MORF4L1	0.57764	1.0174e-16	4.5204e-14
LOXL1	0.57525	7.2943e-08	7.6811e-06
PTPN9	0.57117	7.1125e-09	8.9066e-07
SEL1L3	0.57082	8.7026e-06	0.00057603
COX5A	0.57061	1.979e-10	3.1309e-08
CHSY1	0.56804	2.0364e-08	2.3844e-06
PDZRN3	0.56555	8.1907e-06	0.00054661
MCM2	0.56418	0.00051093	0.021437
PHGDH	0.56121	7.424e-10	1.0797e-07
IREB2	0.55905	2.4595e-13	6.1361e-11
LIN28A	0.55811	9.2864e-15	2.9528e-12
EPHA7	0.55804	2.7204e-07	2.5799e-05
ZNF710	0.55133	1.6658e-09	2.2418e-07
AHNAK2	0.55109	3.4278e-06	0.00025363
DOCK10	0.55102	2.1199e-08	2.4688e-06
KIAA1024	0.54721	4.1579e-05	0.0023412
CASC10	0.53421	0.00055106	0.022972
NBEAL2	0.53412	5.6081e-06	0.00038865
ANKRD6	0.53307	1.4322e-07	1.4248e-05
MESDC1	0.5325	1.1858e-09	1.6577e-07
ST8SIA2	0.5321	2.6043e-12	5.6688e-10
GLT1D1	0.52974	0.00016623	0.0081563
C15orf40	0.52726	2.5498e-07	2.4251e-05
PSMA4	0.52599	5.1957e-11	9.31e-09
HS3ST3B1	0.52376	0.00024155	0.01129
HSPA1A	0.5237	0.00011911	0.0061346
SCAPER	0.52307	3.7831e-06	0.00027572
MAN2A2	0.52281	1.5112e-09	2.0676e-07
MCCC2	0.52016	0.000829	0.032551
CIB2	0.51955	1.5006e-06	0.00012137
RCN2	0.5184	1.9512e-11	3.7669e-09
LZTS1	0.51628	8.8734e-10	1.2734e-07
ABHD2	0.51541	1.4137e-09	1.9428e-07
SCAMP5	0.51505	7.7185e-13	1.7881e-10
SASH1	0.51467	9.398e-07	7.9376e-05
CNTN2	0.51244	2.8153e-15	9.7137e-13
KLHL25	0.51088	2.9382e-05	0.0017017
VPS33B	0.5095	6.2951e-06	0.00042983
HCN4	0.50874	1.185e-08	1.434e-06
CSK	0.50807	6.2012e-09	7.8564e-07
TSPAN11	0.50581	0.00080792	0.031955
PMEL	0.50511	1.1165e-05	0.00071988
VIMP	0.50483	0.00017804	0.0086058
MAN2C1	0.50226	9.3189e-05	0.0048985

## Sheet: Downregulated in SOD1(A272C)
Supplementary information, table S1, related to Figure 4. List of Genes Found to be Significantly Altered in Their Expression Levels in SOD1+/A272C Relative to Isogenic Control Motor Neurons by RNA Sequencing with fold change (SOD1+/A272C / SOD1+/+)< 0.7, q values<0.05.
Gene_Name	log2FoldChange	pval	padj
ZNF835	-6.8061	2.2054e-18	1.2332e-15
MAGEH1	-5.9582	2.6407e-62	1.2235e-58
MMEL1	-5.523	1.8491e-07	1.7902e-05
MYL1	-5.1854	6.1937e-16	2.3914e-13
PAH	-4.5549	0.00075971	0.03027
MYBPC1	-4.0586	9.2708e-07	7.8506e-05
MYLPF	-3.9921	4.9459e-10	7.2914e-08
KLHL41	-3.982	0.00015118	0.0075432
PTGIR	-3.9314	0.0002149	0.01016
LRRC61	-3.8264	2.7115e-79	4.3971e-75
ZBED6CL	-3.7471	5.1378e-26	5.0495e-23
TNNC2	-2.934	0.00015319	0.0076085
EPAS1	-2.8738	1.525e-15	5.5573e-13
MYBPH	-2.6483	0.00027099	0.012467
TLR4	-2.3243	7.4965e-05	0.0039989
MYH3	-2.3195	1.8473e-20	1.2227e-17
DKK2	-2.2517	3.4077e-18	1.842e-15
TNNT2	-2.2133	0.00045045	0.019299
ST3GAL1	-2.213	1.0385e-15	3.9164e-13
TGM2	-2.1651	1.1127e-23	1.0025e-20
GDF7	-2.1401	5.572e-32	7.5298e-29
FMOD	-2.0876	0.0011685	0.043115
DLK1	-2.086	4.2449e-09	5.5069e-07
DCN	-2.076	8.1159e-46	1.8802e-42
MYL4	-2.049	3.5081e-08	3.8966e-06
ACTN2	-1.9695	8.1172e-05	0.0043017
TNNT1	-1.9026	6.8094e-07	5.8827e-05
ITGB3	-1.8866	6.4074e-11	1.1054e-08
IGFBP7	-1.8687	2.3985e-13	6.0303e-11
TRIM22	-1.8651	0.00012339	0.0063023
SLC17A9	-1.8625	5.9363e-05	0.0032577
FOXC1	-1.8219	2.7752e-12	6.0005e-10
NRN1	-1.792	3.6283e-08	4.0163e-06
TWIST1	-1.7391	0.00014107	0.0070936
CCDC81	-1.6582	6.5938e-05	0.0035583
TNNI1	-1.6277	3.1083e-08	3.5004e-06
NPPB	-1.6121	2.141e-73	2.3146e-69
VASN	-1.6093	3.0239e-15	1.0111e-12
NNMT	-1.6058	3.444e-08	3.8384e-06
ECM1	-1.5699	4.3451e-09	5.6145e-07
S100A11	-1.5687	9.9683e-23	8.2898e-20
GCNT4	-1.5674	1.2837e-05	0.00080846
AQP1	-1.5544	0.0010561	0.039735
MYOCD	-1.5503	1.2178e-10	1.9848e-08
SRPX	-1.5452	3.1499e-06	0.00023539
ADM	-1.5415	4.5651e-12	9.4306e-10
TCERG1L	-1.5306	3.3905e-13	8.3306e-11
SYNPO2	-1.5244	1.8989e-10	3.019e-08
CAPN6	-1.5227	1.1568e-10	1.9141e-08
PDGFA	-1.5198	8.7546e-12	1.7636e-09
ICAM1	-1.5093	0.00066767	0.027001
EDN1	-1.4971	1.0799e-21	7.9601e-19
SERPINE1	-1.4935	8.3538e-56	3.0104e-52
DPP6	-1.4769	5.1033e-20	3.183e-17
S100A16	-1.4767	2.9267e-07	2.7513e-05
ARHGDIB	-1.4549	0.00065874	0.026773
NEXN	-1.4547	1.3622e-07	1.3636e-05
ITGA1	-1.4456	4.8967e-41	8.3587e-38
ARHGAP10	-1.4442	0.00019289	0.0092544
CCBE1	-1.435	1.8805e-05	0.00114
DES	-1.4294	1.5585e-15	5.6164e-13
TINAGL1	-1.4037	0.00046196	0.019714
COL6A2	-1.4004	4.5234e-16	1.7849e-13
DHRS3	-1.3867	5.6056e-17	2.5606e-14
HOXC8	-1.3822	3.7625e-16	1.5254e-13
ACTC1	-1.3745	2.9126e-67	2.3616e-63
LUM	-1.3691	3.7005e-25	3.4291e-22
SPX	-1.3681	8.0719e-08	8.4179e-06
CYBRD1	-1.3676	1.1474e-05	0.00073833
COL4A1	-1.3624	4.9726e-85	1.6128e-80
LOX	-1.3593	3.4868e-13	8.5027e-11
SOX14	-1.3532	4.4932e-18	2.389e-15
ASIC2	-1.3461	2.4134e-06	0.00018726
EHD2	-1.3424	4.182e-11	7.62e-09
ELN	-1.3413	2.9503e-15	9.9675e-13
HMCN1	-1.321	1.2365e-25	1.1795e-22
LRRC32	-1.3086	4.0817e-06	0.00029484
SMOC2	-1.3067	4.0321e-05	0.0022823
PDGFRA	-1.3063	1.334e-08	1.5907e-06
SVEP1	-1.2846	1.3921e-14	4.3415e-12
TLL1	-1.2772	1.8472e-07	1.7902e-05
CTGF	-1.2745	6.1054e-63	3.3003e-59
FOXL1	-1.2596	0.00099204	0.037675
GNA14	-1.2581	0.0002981	0.013465
CD248	-1.2569	9.9443e-13	2.281e-10
CDH23	-1.2558	9.3114e-06	0.0006101
VGLL3	-1.2482	2.7354e-18	1.5037e-15
BGN	-1.2425	2.9016e-15	9.906e-13
SH3RF3	-1.2422	2.0047e-05	0.0012063
GDF15	-1.2381	2.7195e-05	0.0015892
RGS5	-1.2366	2.3733e-13	6.0135e-11
FOXC2	-1.2349	0.00039804	0.017236
CYR61	-1.2332	2.0222e-45	4.3724e-42
ANKRD1	-1.2283	4.2508e-31	5.3025e-28
PDGFRB	-1.2182	9.1851e-17	4.1375e-14
BDNF	-1.2085	3.7545e-05	0.0021288
ACTA2	-1.2053	1.42e-29	1.6448e-26
SLC39A8	-1.2037	2.0534e-05	0.001231
BNC2	-1.1941	8.7468e-05	0.0046127
WNK4	-1.1873	1.1445e-07	1.1673e-05
NABP1	-1.1824	9.3564e-05	0.0049103
COL3A1	-1.1805	4.3966e-65	2.8519e-61
ADAMTS2	-1.1788	3.0871e-07	2.8854e-05
PEAR1	-1.1676	1.206e-07	1.2224e-05
LDLRAD4	-1.1655	1.653e-05	0.0010116
SLC24A3	-1.1582	2.099e-11	4.0045e-09
EBF4	-1.1574	6.8923e-16	2.6299e-13
NLRP2	-1.1556	3.0439e-21	2.1005e-18
TSPO	-1.1485	0.00020302	0.0096659
IL32	-1.1426	7.5151e-13	1.7662e-10
TAGLN	-1.1349	5.2215e-49	1.4112e-45
BMP2	-1.132	1.56e-07	1.5332e-05
ALPK2	-1.1222	3.8439e-07	3.5217e-05
KRT19	-1.1172	1.3963e-05	0.0008659
GRIK1	-1.1165	0.0005976	0.024565
ARSJ	-1.1121	1.2863e-15	4.7951e-13
INHBE	-1.1102	0.00088609	0.034376
FOXD1	-1.1038	1.5585e-06	0.0001245
MAP3K7CL	-1.1032	2.384e-17	1.1371e-14
COL4A2	-1.1031	3.4154e-56	1.3847e-52
TCF15	-1.1019	0.0013153	0.047666
COL1A2	-1.101	1.4439e-55	4.6829e-52
DDRGK1	-1.0943	2.5332e-15	8.8344e-13
ACTA1	-1.0938	3.5162e-07	3.2398e-05
ATP1A2	-1.0923	3.0875e-05	0.0017661
S100A6	-1.0873	4.7146e-08	5.1485e-06
GADD45B	-1.0868	0.00013022	0.0066095
ETS1	-1.0849	2.6736e-17	1.2567e-14
SIRPA	-1.0829	8.1644e-05	0.0043197
RRAS	-1.0826	2.7029e-06	0.00020694
TRIB3	-1.0793	4.761e-05	0.0026396
FAM129A	-1.0792	1.5472e-05	0.00095039
CPXM1	-1.071	5.2202e-22	4.0311e-19
COL1A1	-1.066	7.1046e-11	1.2192e-08
TGFBI	-1.0642	1.2059e-05	0.00076987
COL8A1	-1.0637	1.5063e-31	1.9542e-28
TNR	-1.062	1.2357e-08	1.4895e-06
ZCCHC3	-1.0562	6.6343e-20	4.0598e-17
MBTPS2	-1.0554	4.4377e-22	3.5104e-19
C20orf96	-1.0514	2.0495e-16	8.6187e-14
ZNF619	-1.0483	0.00081031	0.032011
TMEM74B	-1.0477	1.1286e-08	1.3761e-06
PTRF	-1.0472	4.461e-20	2.8369e-17
SPRY1	-1.0471	2.4434e-05	0.0014382
CLMP	-1.0325	1.2681e-06	0.00010412
CACNA1I	-1.0282	0.00060842	0.024915
PHLDA1	-1.0212	5.4947e-14	1.5912e-11
FN1	-1.018	1.487e-49	4.3844e-46
MID1IP1	-1.0115	1.1429e-13	3.1149e-11
UBOX5	-1.0089	3.433e-06	0.00025363
SNRPB	-1.0076	5.0007e-14	1.4744e-11
LMO3	-1.0074	9.5374e-11	1.628e-08
CCDC3	-1.0022	3.2008e-08	3.5797e-06
NCKAP1L	-0.99916	0.00014432	0.0072456
SNPH	-0.99736	1.3258e-10	2.1393e-08
TPM1	-0.99721	9.5663e-42	1.8251e-38
SMS	-0.99354	2.3088e-32	3.2557e-29
ISLR	-0.98947	2.0198e-05	0.0012131
COL16A1	-0.98781	0.00010912	0.0056936
ITPR2	-0.98299	7.9992e-06	0.00053493
SYPL1	-0.98212	0.00037076	0.016228
AJAP1	-0.98167	0.00032473	0.014507
INHBA	-0.9801	0.00038019	0.016574
MYL9	-0.97378	5.4717e-28	5.7246e-25
PSMF1	-0.97106	5.338e-14	1.5597e-11
LAYN	-0.96645	0.00088967	0.034427
HSPG2	-0.96256	5.7313e-06	0.0003955
FSTL1	-0.96124	4.2144e-38	6.8343e-35
NSFL1C	-0.95912	2.8455e-23	2.4943e-20
HHIPL1	-0.9564	3.9175e-06	0.00028424
COL12A1	-0.95469	1.1983e-17	6.1177e-15
SEZ6L	-0.95434	1.8094e-14	5.4845e-12
COL5A1	-0.95166	1.5244e-13	4.0195e-11
PRKCDBP	-0.95076	0.00050411	0.021234
FAM114A1	-0.95074	1.3243e-06	0.00010819
PYGL	-0.94846	0.0011554	0.042694
MRPS26	-0.94614	1.4162e-11	2.7669e-09
STK35	-0.94353	1.1953e-19	7.1792e-17
GJA1	-0.93866	1.2232e-07	1.2359e-05
RCN3	-0.93608	4.8035e-06	0.00034015
NOTCH2	-0.93165	3.0545e-12	6.5175e-10
CREB3L1	-0.93082	5.7954e-06	0.00039907
PCSK1	-0.92913	5.1815e-13	1.2448e-10
CSNK2A1	-0.92339	3.428e-28	3.8338e-25
SPARC	-0.92098	9.0651e-37	1.3364e-33
LZTS3	-0.91997	4.8922e-17	2.2667e-14
SCRT2	-0.91953	4.663e-12	9.5718e-10
LAMB1	-0.91924	2.1655e-21	1.5608e-18
NKX1-2	-0.9108	0.00031108	0.013955
FASTKD5	-0.90681	6.8963e-06	0.00046695
IGFBP4	-0.90456	4.5679e-16	1.7849e-13
PDLIM5	-0.90362	1.2532e-12	2.8423e-10
CACNA1D	-0.8853	0.00023649	0.0111
LIMS2	-0.87881	0.00048627	0.020589
HS3ST2	-0.87872	9.5362e-07	8.0126e-05
TBC1D20	-0.87854	2.1134e-16	8.6764e-14
FBLN2	-0.87846	0.00048617	0.020589
MMP14	-0.87415	1.2319e-18	7.0094e-16
ACTN1	-0.87373	5.4157e-28	5.7246e-25
SULT1C4	-0.8729	1.2428e-05	0.00078728
CNN1	-0.87024	7.7058e-06	0.00051744
DYSF	-0.86742	0.00017425	0.0084731
NOP56	-0.86564	1.3369e-16	5.705e-14
NRSN2	-0.8653	1.4283e-15	5.2642e-13
LOXL2	-0.8649	1.2115e-05	0.0007716
ELFN2	-0.86474	9.4315e-08	9.7109e-06
PCSK5	-0.86439	0.00039109	0.017003
RBCK1	-0.86162	6.8035e-15	2.1847e-12
B3GALT2	-0.86017	5.1232e-06	0.00036043
BCL11A	-0.85544	1.6784e-09	2.2494e-07
CALD1	-0.85426	3.1627e-26	3.2055e-23
ZCCHC24	-0.8537	0.00066651	0.027001
ASS1	-0.85241	0.0011416	0.042454
EMILIN1	-0.85151	3.6822e-08	4.0621e-06
C20orf194	-0.84446	9.7398e-22	7.3463e-19
BTBD11	-0.83905	0.0010984	0.04109
IGF2	-0.82853	9.9869e-13	2.281e-10
FKBP1A	-0.82432	4.1442e-16	1.6594e-13
FAM110A	-0.82356	0.00024157	0.01129
SALL3	-0.82347	4.0064e-07	3.65e-05
PCDHGA10	-0.8228	8.1065e-09	1.0112e-06
TIMP3	-0.82207	2.1979e-11	4.1687e-09
LOXL4	-0.82169	0.00012252	0.0062679
IDH3B	-0.81913	2.8613e-11	5.3334e-09
PTPRA	-0.81844	4.8445e-19	2.8568e-16
GADD45A	-0.81253	1.0811e-10	1.8201e-08
DMD	-0.80771	3.8678e-06	0.00028126
ITPA	-0.80581	3.6727e-07	3.3744e-05
SOX12	-0.80567	5.3626e-08	5.8169e-06
PCED1A	-0.80461	3.1385e-07	2.9236e-05
LAMP5	-0.80399	2.99e-07	2.8028e-05
DGKA	-0.80292	0.00015697	0.0077607
HS6ST2	-0.80288	1.9295e-13	5.0063e-11
AXL	-0.80208	4.3852e-09	5.6439e-07
TGFB1	-0.80106	4.411e-05	0.0024666
DSG2	-0.79781	0.00134	0.048451
GDF6	-0.79705	1.2735e-13	3.4135e-11
P4HA1	-0.797	4.1115e-05	0.0023191
LIN7A	-0.79693	4.0085e-10	6.0751e-08
PLOD2	-0.79639	0.00027941	0.012746
MRC2	-0.79438	5.9829e-07	5.2077e-05
ANXA11	-0.79429	8.2366e-05	0.0043508
VSX2	-0.79081	5.6998e-08	6.101e-06
SHROOM2	-0.79073	2.0727e-16	8.6187e-14
PDE1C	-0.7904	4.744e-10	7.0564e-08
CTSK	-0.78951	0.00033382	0.014831
SAMD4A	-0.78638	1.5357e-07	1.5139e-05
FLNC	-0.78556	1.8328e-10	2.9427e-08
ITGA5	-0.78489	9.7647e-08	1.0022e-05
ESRRB	-0.78356	5.3978e-08	5.8356e-06
ANTXR1	-0.78318	3.4488e-11	6.3918e-09
CDH13	-0.77997	2.9974e-05	0.0017298
MYOF	-0.77987	3.451e-10	5.2795e-08
PMEPA1	-0.77949	4.9965e-07	4.4156e-05
LMOD1	-0.77901	5.3872e-06	0.00037494
C1orf198	-0.77857	3.4981e-22	2.8364e-19
PFKP	-0.77856	2.0722e-06	0.00016194
ZNF343	-0.77715	0.0010621	0.039823
ADAMTS1	-0.77711	9.9958e-07	8.3771e-05
HSPB1	-0.77654	1.5172e-09	2.0676e-07
TUFT1	-0.77526	2.0571e-12	4.6013e-10
COL11A1	-0.76707	2.5021e-09	3.3123e-07
MAMDC2	-0.76042	0.00014088	0.0070936
FHL2	-0.75361	0.0001284	0.0065273
VSTM2B	-0.7521	2.4552e-08	2.8137e-06
COL5A2	-0.75209	1.9553e-15	6.8932e-13
COLEC12	-0.74747	0.00030117	0.013585
AHNAK	-0.7455	1.2337e-16	5.407e-14
GLI2	-0.74479	0.00020886	0.0098892
HBEGF	-0.74446	1.976e-08	2.322e-06
VPS16	-0.74414	6.0131e-10	8.8245e-08
FBN1	-0.74364	2.2306e-12	4.9552e-10
SLC9A7	-0.74335	1.2128e-10	1.9848e-08
ADAM19	-0.74095	3.2782e-21	2.215e-18
GBX2	-0.73871	0.00017715	0.0086009
SDC4	-0.73074	0.0012067	0.044122
IGFBP3	-0.72726	9.0152e-18	4.716e-15
PRSS23	-0.7254	3.4805e-11	6.4138e-09
BOK	-0.72479	0.00037671	0.016444
ZFP36L2	-0.72121	0.00013575	0.0068577
STC2	-0.7184	1.2362e-07	1.2451e-05
DFNB31	-0.71611	2.8201e-10	4.3973e-08
CHPF	-0.71556	3.146e-07	2.9236e-05
PTPN14	-0.71355	0.00024336	0.011357
MRPL9	-0.70949	1.536e-06	0.000123
RBM20	-0.70505	4.2672e-06	0.00030484
LPP	-0.70484	5.5006e-12	1.115e-09
ANXA1	-0.70428	8.7564e-08	9.1025e-06
SORCS3	-0.69973	0.00019152	0.0092068
TMEM109	-0.69419	0.00011673	0.0060381
TMEM263	-0.69278	0.00012785	0.0065095
GPC3	-0.69262	2.5962e-08	2.9545e-06
B2M	-0.68676	9.305e-08	9.6111e-06
TEAD3	-0.68551	1.8745e-06	0.00014756
FAM198B	-0.68516	1.1071e-05	0.00071815
ALPK1	-0.68417	0.00056195	0.023307
TXNIP	-0.68373	2.3832e-05	0.0014079
APOE	-0.68046	4.9994e-05	0.002767
P4HA2	-0.68007	4.2083e-05	0.0023573
SULF1	-0.67436	1.1788e-05	0.00075408
PPP4R4	-0.67157	0.00011801	0.0060947
TDRKH	-0.66876	7.3876e-08	7.7541e-06
GNG12	-0.66846	0.00039229	0.017032
LMCD1	-0.66707	4.1893e-06	0.0003006
CDKN1A	-0.66484	1.1683e-10	1.9234e-08
TPM2	-0.66282	3.0447e-12	6.5175e-10
PTN	-0.66162	5.0504e-05	0.0027905
ITGA11	-0.65934	0.0011467	0.042465
POU3F1	-0.65588	0.00026334	0.012184
RPH3A	-0.65244	2.9126e-06	0.0002202
SNX27	-0.65218	6.612e-14	1.8648e-11
PMFBP1	-0.65061	0.00030611	0.013786
ZNF687	-0.6449	1.3156e-10	2.1334e-08
ARNT	-0.64455	2.6808e-10	4.2004e-08
LHX3	-0.64416	8.9797e-07	7.6641e-05
OLFM1	-0.643	6.0855e-14	1.7313e-11
TRAM2	-0.643	2.8252e-06	0.00021459
GREM1	-0.64272	0.00092953	0.035678
FNDC3B	-0.63844	7.1816e-06	0.00048525
AEBP1	-0.63802	2.1162e-05	0.0012617
SERTAD4	-0.63618	0.00011317	0.0058632
COL4A5	-0.63494	4.016e-06	0.00029074
PSMB4	-0.6313	3.5841e-15	1.1862e-12
SERPINH1	-0.6281	2.0905e-11	4.0045e-09
TNFSF15	-0.62806	0.00010369	0.0054328
RAPGEF3	-0.628	1.9998e-07	1.919e-05
UNC5A	-0.62726	3.0187e-05	0.0017359
PIEZO1	-0.62658	3.0136e-06	0.00022678
ELAVL4	-0.62551	1.3534e-05	0.0008425
GALK1	-0.62311	0.00035758	0.015693
ELMO1	-0.62269	4.5172e-05	0.0025173
ABHD4	-0.61832	0.00078827	0.031254
TUBB6	-0.61825	2.9702e-10	4.5872e-08
IGSF1	-0.61825	1.5272e-06	0.0001226
LGALS1	-0.61673	5.6429e-06	0.00039023
COLGALT2	-0.61501	2.404e-05	0.0014176
ARID5B	-0.61382	5.2157e-06	0.00036457
VPS72	-0.6127	9.9609e-12	1.982e-09
SPSB1	-0.6096	3.0428e-05	0.0017436
SYT2	-0.6062	3.334e-05	0.0019037
NID1	-0.60366	6.8199e-07	5.8827e-05
PTPRU	-0.60269	4.3165e-07	3.8996e-05
SLC5A7	-0.59708	4.048e-13	9.7977e-11
VSTM2L	-0.59565	0.00017278	0.0084268
SCNM1	-0.59291	1.6717e-07	1.6282e-05
TGFB2	-0.58812	0.0010591	0.039801
KLF10	-0.58722	7.1313e-08	7.5339e-06
LAMB2	-0.58669	5.3118e-05	0.0029299
CRTC2	-0.58636	4.3103e-06	0.00030725
SEC24D	-0.58571	0.00023495	0.011043
RCN1	-0.58544	3.7156e-08	4.085e-06
MLLT11	-0.58521	1.7735e-17	8.5851e-15
ROBO3	-0.58359	1.2892e-05	0.00081034
MXRA8	-0.58355	8.9257e-08	9.2488e-06
PI4KB	-0.58259	2.1029e-10	3.3108e-08
PIP5K1A	-0.58077	4.7648e-10	7.0564e-08
PRUNE	-0.57197	2.706e-06	0.00020694
PCDH8	-0.57091	5.1397e-06	0.00036082
GATAD2B	-0.56898	4.9632e-11	8.9929e-09
LRIG3	-0.56662	0.00075076	0.02995
ID2	-0.56617	0.00070387	0.028323
ARL4C	-0.56256	1.648e-13	4.3103e-11
FERMT2	-0.56229	5.5979e-08	6.0118e-06
SESN3	-0.56174	9.0862e-06	0.00059897
CALU	-0.56032	1.2213e-11	2.4006e-09
GPX3	-0.55906	1.3547e-06	0.00011039
HOXB9	-0.55776	6.007e-14	1.7241e-11
MCL1	-0.55708	1.681e-14	5.1433e-12
LASP1	-0.55336	2.1781e-13	5.6064e-11
FBN2	-0.55242	1.844e-10	2.9462e-08
WNT2B	-0.55209	1.5062e-06	0.00012149
INAFM1	-0.55189	0.00078059	0.031025
MYH9	-0.53807	4.5534e-15	1.4917e-12
DENND4B	-0.53806	5.7157e-11	1.002e-08
VMP1	-0.53616	0.00011161	0.0058009
SNAPIN	-0.53517	6.6476e-05	0.0035814
RBPMS	-0.53394	0.00089915	0.034676
PAPPA	-0.53392	4.4017e-07	3.9436e-05
CERS2	-0.53362	1.6585e-06	0.00013151
ASIC4	-0.52826	1.4044e-07	1.4015e-05
GBE1	-0.5225	0.0011828	0.043441
CACNA1G	-0.52212	0.00017746	0.0086032
ADGRA2	-0.52206	2.1782e-05	0.0012962
ACTN4	-0.52142	2.668e-11	5.0018e-09
BRINP1	-0.51945	0.00064073	0.026172
BBX	-0.51839	2.7117e-06	0.00020694
LYSMD1	-0.51834	0.0001222	0.0062611
VCAN	-0.51616	3.8826e-11	7.1144e-09
FKBP10	-0.51595	0.00044079	0.018935
MYL12A	-0.51318	1.902e-06	0.00014936
CELF4	-0.51297	2.3229e-07	2.2158e-05
TMEM178A	-0.51222	1.0832e-05	0.00070406
ACTG2	-0.51059	5.7883e-07	5.0602e-05
CSRP1	-0.51047	3.5134e-10	5.3498e-08
CDH11	-0.5095	0.00010663	0.0055778
TENM2	-0.50859	3.6244e-05	0.0020587
SNAPC2	-0.50792	0.00063968	0.026162
PBX3	-0.50722	1.7405e-11	3.3802e-09
UGCG	-0.50581	9.2313e-07	7.8376e-05
EXT1	-0.5008	3.6665e-06	0.00026783
