# Supplementary material for: CRISPR/Cas9-mediated targeted gene correction in amyotrophic lateral sclerosis patient iPSCs
Source: Protein Cell. 2017 Apr 11;8(5):365–78. doi: 10.1007/s13238-017-0397-3 (PMC5413600; doi:10.1007/s13238-017-0397-3)
Supplement: Supplementary file 3 — Supplementary material 3 (XLSX 40 kb) [file 13238_2017_397_MOESM3_ESM.xlsx]

## Sheet: Upregulated in SOD1(A272C)-bp
Supplementary information, table S2, related to Figure 4. List of Goterms Found to be Significantly Altered in SOD1+/A272C Relative to Isogenic Control Motor Neurons by RNA Sequencing with q values<0.05.
GO_accession	Description	Term_type	Over_represented_pValue	Corrected_pValue	DEG_item	DEG_list	Bg_item	Bg_list	Gene_names
GO:0048812	neuron projection morphogenesis	biological_process	1.6767e-06	0.033834	35	325	686	18782	ENSG00000221866,ENSG00000169855,ENSG00000007237,ENSG00000151490,ENSG00000163623,ENSG00000135333,ENSG00000184144,ENSG00000067141,ENSG00000140443,ENSG00000132872,ENSG00000154928,ENSG00000122966,ENSG00000132640,ENSG00000140557,ENSG00000080644,ENSG00000182168,ENSG00000075213,ENSG00000169783,ENSG00000132932,ENSG00000012171,ENSG00000138696,ENSG00000109132,ENSG00000079841,ENSG00000140575,ENSG00000185008…
GO:0032990	cell part morphogenesis	biological_process	2.0593e-05	0.034629	39	325	928	18782	ENSG00000111783,ENSG00000179542,ENSG00000153707,ENSG00000068305,ENSG00000154277,ENSG00000140575,ENSG00000079841,ENSG00000185008,ENSG00000012171,ENSG00000109132,ENSG00000138696,ENSG00000075213,ENSG00000169783,ENSG00000132932,ENSG00000117600,ENSG00000160145,ENSG00000136960,ENSG00000061337,ENSG00000145362,ENSG00000108947,ENSG00000156687,ENSG00000132872,ENSG00000140443,ENSG00000184144,ENSG00000135333…
GO:0021954	central nervous system neuron development	biological_process	1.9026e-05	0.034629	9	325	72	18782	ENSG00000185008,ENSG00000144290,ENSG00000154928,ENSG00000169783,ENSG00000169855,ENSG00000075213,ENSG00000221866,ENSG00000109132,ENSG00000184144
GO:0071840	cellular component organization or biogenesis	biological_process	1.718e-05	0.034629	142	325	5920	18782	ENSG00000132932,ENSG00000151914,ENSG00000075213,ENSG00000138696,ENSG00000131747,ENSG00000184185,ENSG00000140534,ENSG00000121440,ENSG00000183496,ENSG00000104067,ENSG00000179542,ENSG00000111783,ENSG00000140612,ENSG00000181449,ENSG00000140474,ENSG00000145362,ENSG00000182774,ENSG00000163623,ENSG00000182718,ENSG00000146352,ENSG00000067141,ENSG00000135333,ENSG00000181991,ENSG00000184144,ENSG00000057019…
GO:0030182	neuron differentiation	biological_process	1.5683e-05	0.034629	50	325	1308	18782	ENSG00000140557,ENSG00000132640,ENSG00000122966,ENSG00000154928,ENSG00000153902,ENSG00000139970,ENSG00000140382,ENSG00000080644,ENSG00000182168,ENSG00000184144,ENSG00000135333,ENSG00000067141,ENSG00000169855,ENSG00000221866,ENSG00000168036,ENSG00000151490,ENSG00000007237,ENSG00000163623,ENSG00000132872,ENSG00000218336,ENSG00000182768,ENSG00000140443,ENSG00000061337,ENSG00000145362,ENSG00000108947…
GO:0048858	cell projection morphogenesis	biological_process	1.496e-05	0.034629	39	325	908	18782	ENSG00000136960,ENSG00000160145,ENSG00000117600,ENSG00000145362,ENSG00000061337,ENSG00000156687,ENSG00000108947,ENSG00000154277,ENSG00000068305,ENSG00000153707,ENSG00000179542,ENSG00000111783,ENSG00000185008,ENSG00000079841,ENSG00000140575,ENSG00000138696,ENSG00000109132,ENSG00000012171,ENSG00000169783,ENSG00000132932,ENSG00000075213,ENSG00000182168,ENSG00000080644,ENSG00000146350,ENSG00000132640…
GO:0031175	neuron projection development	biological_process	1.4486e-05	0.034629	39	325	912	18782	ENSG00000075213,ENSG00000132932,ENSG00000169783,ENSG00000012171,ENSG00000138696,ENSG00000109132,ENSG00000123560,ENSG00000140575,ENSG00000079841,ENSG00000185008,ENSG00000154277,ENSG00000068305,ENSG00000179542,ENSG00000153707,ENSG00000156642,ENSG00000108947,ENSG00000156687,ENSG00000092621,ENSG00000061337,ENSG00000145362,ENSG00000160145,ENSG00000117600,ENSG00000221866,ENSG00000169855,ENSG00000151490…
GO:0051961	negative regulation of nervous system development	biological_process	1.1117e-05	0.034629	16	325	229	18782	ENSG00000111783,ENSG00000185008,ENSG00000109132,ENSG00000184144,ENSG00000135333,ENSG00000151490,ENSG00000163623,ENSG00000169783,ENSG00000075213,ENSG00000168036,ENSG00000140382,ENSG00000066279,ENSG00000131914,ENSG00000125798,ENSG00000122966,ENSG00000181449
GO:0044707	single-multicellular organism process	biological_process	7.5789e-06	0.034629	158	325	6617	18782	ENSG00000117971,ENSG00000136267,ENSG00000139970,ENSG00000080644,ENSG00000146350,ENSG00000136381,ENSG00000153902,ENSG00000122966,ENSG00000128973,ENSG00000128805,ENSG00000007237,ENSG00000113161,ENSG00000117600,ENSG00000160145,ENSG00000204389,ENSG00000164904,ENSG00000125798,ENSG00000135299,ENSG00000153253,ENSG00000184056,ENSG00000132437,ENSG00000171132,ENSG00000183856,ENSG00000166736,ENSG00000121064…
GO:0016043	cellular component organization	biological_process	5.8309e-06	0.034629	142	325	5799	18782	ENSG00000132640,ENSG00000242498,ENSG00000154928,ENSG00000177084,ENSG00000103888,ENSG00000064042,ENSG00000221866,ENSG00000080503,ENSG00000157456,ENSG00000180543,ENSG00000140577,ENSG00000061337,ENSG00000159023,ENSG00000169375,ENSG00000156687,ENSG00000136960,ENSG00000065609,ENSG00000123560,ENSG00000109132,ENSG00000101057,ENSG00000185386,ENSG00000166851,ENSG00000126016,ENSG00000145386,ENSG00000153707…
GO:0022008	neurogenesis	biological_process	4.0271e-05	0.038697	54	325	1512	18782	ENSG00000131914,ENSG00000066279,ENSG00000117600,ENSG00000160145,ENSG00000125798,ENSG00000061337,ENSG00000145362,ENSG00000156642,ENSG00000181449,ENSG00000108947,ENSG00000156687,ENSG00000092621,ENSG00000144290,ENSG00000154277,ENSG00000068305,ENSG00000153707,ENSG00000179542,ENSG00000140575,ENSG00000079841,ENSG00000185008,ENSG00000012171,ENSG00000156113,ENSG00000138696,ENSG00000123560,ENSG00000109132…
GO:0010001	glial cell differentiation	biological_process	3.8551e-05	0.038697	13	325	173	18782	ENSG00000184144,ENSG00000121966,ENSG00000123560,ENSG00000109132,ENSG00000181449,ENSG00000168036,ENSG00000103653,ENSG00000153902,ENSG00000169783,ENSG00000163623,ENSG00000092621,ENSG00000131914,ENSG00000110693
GO:0031290	retinal ganglion cell axon guidance	biological_process	3.831e-05	0.038697	5	325	19	18782	ENSG00000138696,ENSG00000135333,ENSG00000151490,ENSG00000185008,ENSG00000154928
GO:0048731	system development	biological_process	3.7991e-05	0.038697	112	325	4211	18782	ENSG00000156687,ENSG00000181449,ENSG00000145362,ENSG00000151552,ENSG00000169375,ENSG00000103855,ENSG00000170525,ENSG00000061337,ENSG00000102230,ENSG00000005108,ENSG00000172379,ENSG00000136960,ENSG00000131914,ENSG00000138759,ENSG00000167196,ENSG00000132932,ENSG00000145386,ENSG00000075213,ENSG00000185551,ENSG00000136205,ENSG00000109132,ENSG00000123560,ENSG00000131747,ENSG00000138696,ENSG00000126016…
GO:0048699	generation of neurons	biological_process	3.6781e-05	0.038697	52	325	1430	18782	ENSG00000218336,ENSG00000132872,ENSG00000140443,ENSG00000182768,ENSG00000121966,ENSG00000067141,ENSG00000135333,ENSG00000184144,ENSG00000007237,ENSG00000151490,ENSG00000163623,ENSG00000221866,ENSG00000168036,ENSG00000169855,ENSG00000140382,ENSG00000139970,ENSG00000182168,ENSG00000080644,ENSG00000132640,ENSG00000140557,ENSG00000153902,ENSG00000122966,ENSG00000154928,ENSG00000154277,ENSG00000068305…
GO:0007275	multicellular organismal development	biological_process	3.6396e-05	0.038697	123	325	4752	18782	ENSG00000140332,ENSG00000117724,ENSG00000153902,ENSG00000105855,ENSG00000122966,ENSG00000133110,ENSG00000139970,ENSG00000140382,ENSG00000051341,ENSG00000081479,ENSG00000080644,ENSG00000136381,ENSG00000146350,ENSG00000128805,ENSG00000121966,ENSG00000168036,ENSG00000169855,ENSG00000129038,ENSG00000198722,ENSG00000151490,ENSG00000007237,ENSG00000113161,ENSG00000218336,ENSG00000121068,ENSG00000132872…
GO:0048667	cell morphogenesis involved in neuron differentiation	biological_process	3.2825e-05	0.038697	31	325	657	18782	ENSG00000132640,ENSG00000140557,ENSG00000061337,ENSG00000145362,ENSG00000108947,ENSG00000122966,ENSG00000154928,ENSG00000156687,ENSG00000160145,ENSG00000117600,ENSG00000080644,ENSG00000182168,ENSG00000184144,ENSG00000012171,ENSG00000135333,ENSG00000067141,ENSG00000109132,ENSG00000138696,ENSG00000169855,ENSG00000075213,ENSG00000221866,ENSG00000151490,ENSG00000163623,ENSG00000132932,ENSG00000169783…
GO:0044772	mitotic cell cycle phase transition	biological_process	4.7367e-05	0.043446	21	325	473	18782	ENSG00000157456,ENSG00000101412,ENSG00000089685,ENSG00000101057,ENSG00000109132,ENSG00000140534,ENSG00000166851,ENSG00000145386,ENSG00000134057,ENSG00000041357,ENSG00000175063,ENSG00000177084,ENSG00000073111,ENSG00000140525,ENSG00000060982,ENSG00000117724,ENSG00000169375,ENSG00000183856,ENSG00000122966,ENSG00000167552,ENSG00000171848

## Sheet: Upregulated in SOD1(A272C)-cc
Supplementary information, table S2, related to Figure 4. List of Goterms Found to be Significantly Altered in SOD1+/A272C Relative to Isogenic Control Motor Neurons by RNA Sequencing with q values<0.05.
GO_accession	Description	Term_type	Over_represented_pValue	Corrected_pValue	DEG_item	DEG_list	Bg_item	Bg_list	Gene_names
GO:0045202	synapse	cellular_component	1.2702e-05	0.034629	32	325	682	18782	ENSG00000185033,ENSG00000150394,ENSG00000103942,ENSG00000166736,ENSG00000156642,ENSG00000132437,ENSG00000145362,ENSG00000061337,ENSG00000183775,ENSG00000079841,ENSG00000089280,ENSG00000164199,ENSG00000198794,ENSG00000146276,ENSG00000138622,ENSG00000179603,ENSG00000156113,ENSG00000121440,ENSG00000033122,ENSG00000154146,ENSG00000080644,ENSG00000117971,ENSG00000171914,ENSG00000136425,ENSG00000132872…
GO:0097458	neuron part	cellular_component	2.9776e-05	0.038697	45	325	1187	18782	ENSG00000154277,ENSG00000198794,ENSG00000183775,ENSG00000185008,ENSG00000089280,ENSG00000079841,ENSG00000140575,ENSG00000138696,ENSG00000179603,ENSG00000138622,ENSG00000156113,ENSG00000132932,ENSG00000151914,ENSG00000146276,ENSG00000075213,ENSG00000150394,ENSG00000103942,ENSG00000145362,ENSG00000151552,ENSG00000132437,ENSG00000061337,ENSG00000144290,ENSG00000166736,ENSG00000156642,ENSG00000182253…

## Sheet: Upregulated in SOD1(A272C)-mf
Supplementary information, table S2, related to Figure 4. List of Goterms Found to be Significantly Altered in SOD1+/A272C Relative to Isogenic Control Motor Neurons by RNA Sequencing with q values<0.05.
GO_accession	Description	Term_type	Over_represented_pValue	Corrected_pValue	DEG_item	DEG_list	Bg_item	Bg_list	Gene_names
GO:0008046	axon guidance receptor activity	molecular_function	1.374e-05	0.034629	4	325	7	18782	ENSG00000135333,ENSG00000185008,ENSG00000154928,ENSG00000169855
GO:0034483	heparan sulfate sulfotransferase activity	molecular_function	2.4259e-05	0.037656	5	325	16	18782	ENSG00000164100,ENSG00000185352,ENSG00000153976,ENSG00000182601,ENSG00000125430

## Sheet: Downregulated in SOD1(A272)-bp
Supplementary information, table S2, related to Figure 4. List of Goterms Found to be Significantly Altered in SOD1+/A272C Relative to Isogenic Control Motor Neurons by RNA Sequencing with q values<0.05.
GO_accession	Description	Term_type	Over_represented_pValue	Corrected_pValue	DEG_item	DEG_list	Bg_item	Bg_list	Gene_names
GO:0030198	extracellular matrix organization	biological_process	7.9425e-39	1.044e-34	74	515	390	18782	ENSG00000122176,ENSG00000090339,ENSG00000166147,ENSG00000142871,ENSG00000122884,ENSG00000116962,ENSG00000134954,ENSG00000072110,ENSG00000139329,ENSG00000125845,ENSG00000259207,ENSG00000118523,ENSG00000092969,ENSG00000163520,ENSG00000111799,ENSG00000137573,ENSG00000149257,ENSG00000157613,ENSG00000182871,ENSG00000011465,ENSG00000152952,ENSG00000150093,ENSG00000197461,ENSG00000168615,ENSG00000182492…
GO:0043062	extracellular structure organization	biological_process	1.0347e-38	1.044e-34	74	515	391	18782	ENSG00000122176,ENSG00000090339,ENSG00000166147,ENSG00000142871,ENSG00000122884,ENSG00000116962,ENSG00000134954,ENSG00000072110,ENSG00000139329,ENSG00000125845,ENSG00000259207,ENSG00000118523,ENSG00000092969,ENSG00000163520,ENSG00000111799,ENSG00000137573,ENSG00000149257,ENSG00000157613,ENSG00000182871,ENSG00000011465,ENSG00000152952,ENSG00000150093,ENSG00000197461,ENSG00000168615,ENSG00000182492…
GO:0007275	multicellular organismal development	biological_process	2.3108e-30	6.6614e-27	259	515	4752	18782	ENSG00000177732,ENSG00000167081,ENSG00000138448,ENSG00000006283,ENSG00000037965,ENSG00000144810,ENSG00000143553,ENSG00000168140,ENSG00000143367,ENSG00000105894,ENSG00000185630,ENSG00000162998,ENSG00000106366,ENSG00000134013,ENSG00000113140,ENSG00000119715,ENSG00000113070,ENSG00000091136,ENSG00000142875,ENSG00000132670,ENSG00000120937,ENSG00000102024,ENSG00000125878,ENSG00000087116,ENSG00000119614…
GO:0048468	cell development	biological_process	6.0035e-26	8.6532e-23	147	515	1993	18782	ENSG00000101608,ENSG00000148677,ENSG00000020181,ENSG00000140416,ENSG00000128591,ENSG00000104332,ENSG00000182197,ENSG00000126458,ENSG00000116016,ENSG00000176697,ENSG00000145147,ENSG00000204262,ENSG00000137642,ENSG00000168542,ENSG00000162614,ENSG00000197747,ENSG00000141837,ENSG00000125753,ENSG00000167601,ENSG00000109063,ENSG00000137573,ENSG00000148926,ENSG00000196924,ENSG00000130402,ENSG00000182871…
GO:0006928	movement of cell or subcellular component	biological_process	6.2047e-24	7.8253e-21	131	515	1782	18782	ENSG00000140945,ENSG00000183098,ENSG00000161638,ENSG00000105329,ENSG00000143632,ENSG00000134871,ENSG00000159251,ENSG00000130558,ENSG00000130635,ENSG00000077522,ENSG00000150347,ENSG00000115461,ENSG00000165731,ENSG00000172037,ENSG00000115414,ENSG00000155849,ENSG00000111348,ENSG00000100345,ENSG00000213949,ENSG00000137801,ENSG00000135862,ENSG00000078401,ENSG00000124145,ENSG00000100346,ENSG00000137809…
GO:0030154	cell differentiation	biological_process	3.3673e-23	3.7749e-20	202	515	3612	18782	ENSG00000134013,ENSG00000265972,ENSG00000149591,ENSG00000130513,ENSG00000162998,ENSG00000176845,ENSG00000185630,ENSG00000105894,ENSG00000168140,ENSG00000138119,ENSG00000143553,ENSG00000035403,ENSG00000176692,ENSG00000006283,ENSG00000142173,ENSG00000037965,ENSG00000144810,ENSG00000177732,ENSG00000167081,ENSG00000138448,ENSG00000054598,ENSG00000125875,ENSG00000140937,ENSG00000148180,ENSG00000198947…
GO:0007155	cell adhesion	biological_process	1.955e-20	1.0662e-17	108	515	1406	18782	ENSG00000105894,ENSG00000138080,ENSG00000102290,ENSG00000142910,ENSG00000106211,ENSG00000129009,ENSG00000162706,ENSG00000137507,ENSG00000142173,ENSG00000144810,ENSG00000176692,ENSG00000035403,ENSG00000137809,ENSG00000145012,ENSG00000138448,ENSG00000124145,ENSG00000112562,ENSG00000198053,ENSG00000123338,ENSG00000134013,ENSG00000106366,ENSG00000142192,ENSG00000008517,ENSG00000169604,ENSG00000108821…
GO:0022610	biological adhesion	biological_process	2.6692e-20	1.3811e-17	108	515	1412	18782	ENSG00000108821,ENSG00000169604,ENSG00000008517,ENSG00000142192,ENSG00000198053,ENSG00000123338,ENSG00000106366,ENSG00000134013,ENSG00000138448,ENSG00000124145,ENSG00000112562,ENSG00000144810,ENSG00000142173,ENSG00000035403,ENSG00000176692,ENSG00000145012,ENSG00000137809,ENSG00000142910,ENSG00000106211,ENSG00000137507,ENSG00000129009,ENSG00000162706,ENSG00000105894,ENSG00000138080,ENSG00000102290…
GO:0009887	organ morphogenesis	biological_process	2.6567e-19	1.1913e-16	84	515	942	18782	ENSG00000159173,ENSG00000143869,ENSG00000107796,ENSG00000108821,ENSG00000162998,ENSG00000185630,ENSG00000118194,ENSG00000126562,ENSG00000037965,ENSG00000144810,ENSG00000176692,ENSG00000078401,ENSG00000187079,ENSG00000105894,ENSG00000143367,ENSG00000115641,ENSG00000113721,ENSG00000164692,ENSG00000134250,ENSG00000119614,ENSG00000054598,ENSG00000137801,ENSG00000125875,ENSG00000142798,ENSG00000107187…
GO:0001501	skeletal system development	biological_process	7.9178e-19	3.3994e-16	57	515	493	18782	ENSG00000078401,ENSG00000176692,ENSG00000037965,ENSG00000114439,ENSG00000197461,ENSG00000204262,ENSG00000197757,ENSG00000107679,ENSG00000162496,ENSG00000168542,ENSG00000185630,ENSG00000138829,ENSG00000162998,ENSG00000087460,ENSG00000108821,ENSG00000182197,ENSG00000104332,ENSG00000170689,ENSG00000099139,ENSG00000038427,ENSG00000060718,ENSG00000134013,ENSG00000134245,ENSG00000105329,ENSG00000113140…
GO:0071840	cellular component organization or biogenesis	biological_process	4.8999e-18	2.0178e-15	259	515	5920	18782	ENSG00000150938,ENSG00000143420,ENSG00000124942,ENSG00000166923,ENSG00000188153,ENSG00000125875,ENSG00000054598,ENSG00000140937,ENSG00000148180,ENSG00000142798,ENSG00000038295,ENSG00000073712,ENSG00000151414,ENSG00000120937,ENSG00000087116,ENSG00000125878,ENSG00000091136,ENSG00000113140,ENSG00000119715,ENSG00000113070,ENSG00000132670,ENSG00000106366,ENSG00000134013,ENSG00000130513,ENSG00000162998…
GO:0022617	extracellular matrix disassembly	biological_process	7.0109e-18	2.8294e-15	29	515	130	18782	ENSG00000138829,ENSG00000108821,ENSG00000038295,ENSG00000115414,ENSG00000164692,ENSG00000188153,ENSG00000111799,ENSG00000060718,ENSG00000135862,ENSG00000142798,ENSG00000182871,ENSG00000105329,ENSG00000157227,ENSG00000091136,ENSG00000142173,ENSG00000144810,ENSG00000130635,ENSG00000134871,ENSG00000011465,ENSG00000204262,ENSG00000168615,ENSG00000166147,ENSG00000049540,ENSG00000084636,ENSG00000134954…
GO:0032989	cellular component morphogenesis	biological_process	6.5987e-17	2.5607e-14	100	515	1366	18782	ENSG00000157388,ENSG00000134853,ENSG00000154134,ENSG00000074047,ENSG00000101335,ENSG00000046889,ENSG00000090339,ENSG00000130203,ENSG00000167601,ENSG00000113763,ENSG00000092969,ENSG00000109063,ENSG00000145934,ENSG00000196924,ENSG00000130402,ENSG00000182871,ENSG00000072110,ENSG00000143858,ENSG00000125845,ENSG00000186862,ENSG00000137076,ENSG00000259207,ENSG00000169504,ENSG00000076356,ENSG00000168675…
GO:0001525	angiogenesis	biological_process	7.6786e-17	2.9235e-14	48	515	412	18782	ENSG00000020181,ENSG00000106366,ENSG00000134013,ENSG00000104332,ENSG00000126458,ENSG00000143369,ENSG00000116016,ENSG00000145147,ENSG00000150093,ENSG00000183287,ENSG00000197461,ENSG00000106211,ENSG00000153904,ENSG00000187498,ENSG00000138448,ENSG00000078401,ENSG00000079337,ENSG00000144810,ENSG00000176692,ENSG00000166501,ENSG00000092969,ENSG00000166923,ENSG00000137573,ENSG00000100345,ENSG00000137801…
GO:0001944	vasculature development	biological_process	1.4014e-16	5.1416e-14	58	515	578	18782	ENSG00000152104,ENSG00000134954,ENSG00000240583,ENSG00000122691,ENSG00000142871,ENSG00000134853,ENSG00000121753,ENSG00000120937,ENSG00000130635,ENSG00000130203,ENSG00000134871,ENSG00000168505,ENSG00000113140,ENSG00000161638,ENSG00000157227,ENSG00000140945,ENSG00000142798,ENSG00000182871,ENSG00000054598,ENSG00000137801,ENSG00000148926,ENSG00000100345,ENSG00000166923,ENSG00000137573,ENSG00000166501…
GO:0034330	cell junction organization	biological_process	2.8887e-16	1.0409e-13	38	515	251	18782	ENSG00000124145,ENSG00000197747,ENSG00000146950,ENSG00000125753,ENSG00000035403,ENSG00000150093,ENSG00000162706,ENSG00000104332,ENSG00000128591,ENSG00000127314,ENSG00000062716,ENSG00000152661,ENSG00000105329,ENSG00000161638,ENSG00000157227,ENSG00000072163,ENSG00000140945,ENSG00000077522,ENSG00000046604,ENSG00000110400,ENSG00000095397,ENSG00000084636,ENSG00000072110,ENSG00000143398,ENSG00000073712…
GO:0016477	cell migration	biological_process	7.9347e-16	2.7138e-13	85	515	1150	18782	ENSG00000143398,ENSG00000116147,ENSG00000165731,ENSG00000164692,ENSG00000115414,ENSG00000113721,ENSG00000155849,ENSG00000155366,ENSG00000111348,ENSG00000166923,ENSG00000100345,ENSG00000213949,ENSG00000054598,ENSG00000137801,ENSG00000135862,ENSG00000148180,ENSG00000091136,ENSG00000140945,ENSG00000183098,ENSG00000157227,ENSG00000161638,ENSG00000105329,ENSG00000113140,ENSG00000113070,ENSG00000168505…
GO:0061061	muscle structure development	biological_process	1.5806e-15	5.0626e-13	57	515	581	18782	ENSG00000159251,ENSG00000175183,ENSG00000171345,ENSG00000077522,ENSG00000239474,ENSG00000115461,ENSG00000150347,ENSG00000167244,ENSG00000163110,ENSG00000105329,ENSG00000113070,ENSG00000143632,ENSG00000122691,ENSG00000100097,ENSG00000125878,ENSG00000049540,ENSG00000024422,ENSG00000134853,ENSG00000115641,ENSG00000113721,ENSG00000106624,ENSG00000125845,ENSG00000148926,ENSG00000054598,ENSG00000130707…

## Sheet: Downregulated in SOD1(A272)-cc
Supplementary information, table S2, related to Figure 4. List of Goterms Found to be Significantly Altered in SOD1+/A272C Relative to Isogenic Control Motor Neurons by RNA Sequencing with q values<0.05.
GO_accession	Description	Term_type	Over_represented_pValue	Corrected_pValue	DEG_item	DEG_list	Bg_item	Bg_list	Gene_names
GO:0044421	extracellular region part	cellular_component	4.607e-37	3.0988e-33	219	515	3693	18782	ENSG00000060718,ENSG00000139263,ENSG00000154734,ENSG00000204525,ENSG00000138829,ENSG00000087460,ENSG00000168575,ENSG00000099139,ENSG00000100234,ENSG00000127314,ENSG00000206503,ENSG00000197461,ENSG00000150093,ENSG00000107679,ENSG00000187498,ENSG00000079337,ENSG00000104805,ENSG00000158270,ENSG00000146674,ENSG00000071282,ENSG00000152952,ENSG00000125868,ENSG00000197879,ENSG00000141753,ENSG00000092969…
GO:0031012	extracellular matrix	cellular_component	6.9106e-29	1.5494e-25	65	515	413	18782	ENSG00000108821,ENSG00000143369,ENSG00000166598,ENSG00000106366,ENSG00000134013,ENSG00000112562,ENSG00000113083,ENSG00000144810,ENSG00000142173,ENSG00000142910,ENSG00000138080,ENSG00000116147,ENSG00000107742,ENSG00000165072,ENSG00000172037,ENSG00000120708,ENSG00000115414,ENSG00000164692,ENSG00000188153,ENSG00000137801,ENSG00000142798,ENSG00000135862,ENSG00000157227,ENSG00000091136,ENSG00000183098…
GO:0043292	contractile fiber	cellular_component	2.8114e-23	3.3372e-20	43	515	218	18782	ENSG00000118194,ENSG00000122786,ENSG00000101608,ENSG00000148677,ENSG00000140416,ENSG00000131018,ENSG00000163431,ENSG00000128591,ENSG00000088832,ENSG00000196091,ENSG00000159173,ENSG00000107796,ENSG00000136068,ENSG00000106211,ENSG00000105048,ENSG00000129116,ENSG00000172403,ENSG00000162614,ENSG00000168530,ENSG00000198467,ENSG00000124145,ENSG00000198336,ENSG00000180209,ENSG00000035403,ENSG00000109063…
GO:0044449	contractile fiber part	cellular_component	6.9506e-23	6.3752e-20	41	515	200	18782	ENSG00000118194,ENSG00000101608,ENSG00000148677,ENSG00000140416,ENSG00000131018,ENSG00000163431,ENSG00000128591,ENSG00000088832,ENSG00000159173,ENSG00000107796,ENSG00000136068,ENSG00000105048,ENSG00000106211,ENSG00000129116,ENSG00000172403,ENSG00000162614,ENSG00000168530,ENSG00000198467,ENSG00000124145,ENSG00000198336,ENSG00000180209,ENSG00000035403,ENSG00000109063,ENSG00000138814,ENSG00000124942…
GO:0030016	myofibril	cellular_component	3.2453e-22	2.8472e-19	41	515	206	18782	ENSG00000073712,ENSG00000072110,ENSG00000115641,ENSG00000138814,ENSG00000124942,ENSG00000109063,ENSG00000175084,ENSG00000198947,ENSG00000130402,ENSG00000101470,ENSG00000143632,ENSG00000101335,ENSG00000163110,ENSG00000077522,ENSG00000164111,ENSG00000171345,ENSG00000239474,ENSG00000159251,ENSG00000157388,ENSG00000128591,ENSG00000088832,ENSG00000159173,ENSG00000196091,ENSG00000148677,ENSG00000118194…
GO:0005912	adherens junction	cellular_component	3.7219e-22	3.1293e-19	58	515	459	18782	ENSG00000166710,ENSG00000172403,ENSG00000162614,ENSG00000129116,ENSG00000168615,ENSG00000106211,ENSG00000136068,ENSG00000150093,ENSG00000162706,ENSG00000143363,ENSG00000125753,ENSG00000035403,ENSG00000137809,ENSG00000145012,ENSG00000138448,ENSG00000196581,ENSG00000124145,ENSG00000146950,ENSG00000130176,ENSG00000152661,ENSG00000166598,ENSG00000198959,ENSG00000128591,ENSG00000126458,ENSG00000110400…
GO:0030055	cell-substrate junction	cellular_component	3.9315e-22	3.1733e-19	53	515	391	18782	ENSG00000128591,ENSG00000198959,ENSG00000126458,ENSG00000130176,ENSG00000152661,ENSG00000166598,ENSG00000125753,ENSG00000035403,ENSG00000145012,ENSG00000137809,ENSG00000138448,ENSG00000124145,ENSG00000166710,ENSG00000172403,ENSG00000162614,ENSG00000129116,ENSG00000168615,ENSG00000106211,ENSG00000136068,ENSG00000150093,ENSG00000143363,ENSG00000113721,ENSG00000050405,ENSG00000115963,ENSG00000115641…
GO:0005925	focal adhesion	cellular_component	7.4412e-22	5.3627e-19	52	515	382	18782	ENSG00000126458,ENSG00000198959,ENSG00000128591,ENSG00000130176,ENSG00000166598,ENSG00000152661,ENSG00000035403,ENSG00000125753,ENSG00000137809,ENSG00000145012,ENSG00000124145,ENSG00000138448,ENSG00000162614,ENSG00000166710,ENSG00000172403,ENSG00000129116,ENSG00000106211,ENSG00000168615,ENSG00000143363,ENSG00000150093,ENSG00000136068,ENSG00000050405,ENSG00000113721,ENSG00000259207,ENSG00000115641…
GO:0065010	extracellular membrane-bounded organelle	cellular_component	4.4474e-21	2.6395e-18	150	515	2714	18782	ENSG00000106366,ENSG00000143369,ENSG00000188643,ENSG00000176845,ENSG00000130513,ENSG00000150687,ENSG00000138119,ENSG00000168140,ENSG00000129009,ENSG00000102290,ENSG00000136156,ENSG00000108479,ENSG00000138448,ENSG00000138131,ENSG00000142173,ENSG00000144810,ENSG00000035403,ENSG00000124942,ENSG00000155366,ENSG00000166501,ENSG00000150938,ENSG00000148180,ENSG00000142798,ENSG00000140937,ENSG00000197956…
GO:0070062	extracellular exosome	cellular_component	4.4474e-21	2.6395e-18	150	515	2714	18782	ENSG00000111348,ENSG00000163191,ENSG00000100345,ENSG00000213949,ENSG00000137801,ENSG00000002834,ENSG00000135862,ENSG00000172037,ENSG00000115414,ENSG00000240583,ENSG00000140945,ENSG00000167244,ENSG00000143632,ENSG00000159251,ENSG00000111052,ENSG00000134871,ENSG00000077522,ENSG00000130635,ENSG00000211445,ENSG00000102172,ENSG00000166598,ENSG00000152661,ENSG00000142192,ENSG00000166250,ENSG00000163430…
GO:0031988	membrane-bounded vesicle	cellular_component	1.4196e-20	7.9572e-18	176	515	3449	18782	ENSG00000111348,ENSG00000139289,ENSG00000213949,ENSG00000163191,ENSG00000100345,ENSG00000137801,ENSG00000002834,ENSG00000135862,ENSG00000172037,ENSG00000115414,ENSG00000240583,ENSG00000150961,ENSG00000140945,ENSG00000167244,ENSG00000143632,ENSG00000105329,ENSG00000159251,ENSG00000134871,ENSG00000111052,ENSG00000211445,ENSG00000102172,ENSG00000077522,ENSG00000130635,ENSG00000152661,ENSG00000125851…
GO:0005788	endoplasmic reticulum lumen	cellular_component	9.6812e-13	1.8782e-10	28	515	192	18782	ENSG00000149257,ENSG00000137801,ENSG00000182871,ENSG00000166598,ENSG00000072682,ENSG00000188153,ENSG00000060718,ENSG00000111799,ENSG00000142552,ENSG00000164692,ENSG00000108821,ENSG00000049449,ENSG00000168542,ENSG00000122884,ENSG00000084636,ENSG00000166710,ENSG00000180801,ENSG00000187498,ENSG00000198756,ENSG00000204262,ENSG00000197461,ENSG00000141756,ENSG00000134871,ENSG00000142173,ENSG00000128595…
GO:0031674	I band	cellular_component	3.0115e-12	5.2844e-10	23	515	124	18782	ENSG00000129116,ENSG00000162614,ENSG00000172403,ENSG00000157388,ENSG00000136068,ENSG00000106211,ENSG00000159251,ENSG00000164111,ENSG00000171345,ENSG00000077522,ENSG00000101335,ENSG00000163110,ENSG00000175084,ENSG00000198947,ENSG00000130402,ENSG00000101608,ENSG00000148677,ENSG00000138814,ENSG00000115641,ENSG00000073712,ENSG00000072110,ENSG00000088832,ENSG00000128591
GO:0098644	complex of collagen trimers	cellular_component	3.9141e-12	6.7506e-10	12	515	24	18782	ENSG00000011465,ENSG00000134871,ENSG00000164692,ENSG00000130635,ENSG00000144810,ENSG00000108821,ENSG00000139329,ENSG00000168542,ENSG00000187498,ENSG00000060718,ENSG00000188153,ENSG00000204262
GO:0060205	cytoplasmic membrane-bounded vesicle lumen	cellular_component	8.0938e-11	1.0337e-08	16	515	81	18782	ENSG00000166598,ENSG00000092969,ENSG00000125851,ENSG00000142192,ENSG00000106366,ENSG00000137801,ENSG00000130402,ENSG00000175426,ENSG00000072110,ENSG00000115414,ENSG00000197461,ENSG00000167244,ENSG00000113140,ENSG00000105329,ENSG00000077522,ENSG00000130203
GO:0031983	vesicle lumen	cellular_component	1.1968e-10	1.4908e-08	16	515	82	18782	ENSG00000130402,ENSG00000106366,ENSG00000137801,ENSG00000142192,ENSG00000092969,ENSG00000166598,ENSG00000125851,ENSG00000115414,ENSG00000175426,ENSG00000072110,ENSG00000197461,ENSG00000077522,ENSG00000130203,ENSG00000105329,ENSG00000113140,ENSG00000167244
GO:0030018	Z disc	cellular_component	1.5512e-10	1.8856e-08	20	515	110	18782	ENSG00000101335,ENSG00000163110,ENSG00000077522,ENSG00000164111,ENSG00000171345,ENSG00000106211,ENSG00000157388,ENSG00000136068,ENSG00000162614,ENSG00000172403,ENSG00000129116,ENSG00000128591,ENSG00000072110,ENSG00000088832,ENSG00000115641,ENSG00000138814,ENSG00000101608,ENSG00000175084,ENSG00000198947,ENSG00000130402
GO:0034774	secretory granule lumen	cellular_component	3.5101e-10	3.9792e-08	14	515	63	18782	ENSG00000113140,ENSG00000105329,ENSG00000072110,ENSG00000175426,ENSG00000167244,ENSG00000077522,ENSG00000115414,ENSG00000142192,ENSG00000197461,ENSG00000125851,ENSG00000092969,ENSG00000130402,ENSG00000137801,ENSG00000106366

## Sheet: Downregulated in SOD1(A272)-mf
Supplementary information, table S2, related to Figure 4. List of Goterms Found to be Significantly Altered in SOD1+/A272C Relative to Isogenic Control Motor Neurons by RNA Sequencing with q values<0.05.
GO_accession	Description	Term_type	Over_represented_pValue	Corrected_pValue	DEG_item	DEG_list	Bg_item	Bg_list	Gene_names
GO:0050840	extracellular matrix binding	molecular_function	1.9257e-19	8.8315e-17	20	515	47	18782	ENSG00000137801,ENSG00000060718,ENSG00000174807,ENSG00000163520,ENSG00000145147,ENSG00000120708,ENSG00000259207,ENSG00000143369,ENSG00000107742,ENSG00000116962,ENSG00000100097,ENSG00000142910,ENSG00000168615,ENSG00000142871,ENSG00000182492,ENSG00000049540,ENSG00000150093,ENSG00000011465,ENSG00000113140,ENSG00000138448
GO:0005509	calcium ion binding	molecular_function	7.1484e-14	1.551e-11	61	515	698	18782	ENSG00000101608,ENSG00000166598,ENSG00000163430,ENSG00000122359,ENSG00000188643,ENSG00000138829,ENSG00000253846,ENSG00000038427,ENSG00000145147,ENSG00000183287,ENSG00000107736,ENSG00000141756,ENSG00000049449,ENSG00000165124,ENSG00000102290,ENSG00000168530,ENSG00000197747,ENSG00000112562,ENSG00000104805,ENSG00000198336,ENSG00000180209,ENSG00000163520,ENSG00000174807,ENSG00000163191,ENSG00000138814…
GO:0005518	collagen binding	molecular_function	1.7885e-13	3.6455e-11	18	515	64	18782	ENSG00000139329,ENSG00000038295,ENSG00000169604,ENSG00000011028,ENSG00000120708,ENSG00000115414,ENSG00000213949,ENSG00000149257,ENSG00000137801,ENSG00000113140,ENSG00000137809,ENSG00000011465,ENSG00000168615,ENSG00000183287,ENSG00000197461,ENSG00000150093,ENSG00000143387,ENSG00000116962
GO:0050839	cell adhesion molecule binding	molecular_function	9.7732e-13	1.8782e-10	28	515	184	18782	ENSG00000130402,ENSG00000145934,ENSG00000137801,ENSG00000172037,ENSG00000072110,ENSG00000115414,ENSG00000118523,ENSG00000120708,ENSG00000259207,ENSG00000137076,ENSG00000166147,ENSG00000046604,ENSG00000168615,ENSG00000142871,ENSG00000162706,ENSG00000150093,ENSG00000110400,ENSG00000084636,ENSG00000168542,ENSG00000091136,ENSG00000140945,ENSG00000161638,ENSG00000157227,ENSG00000090339,ENSG00000130635…
GO:0005178	integrin binding	molecular_function	1.583e-12	2.8777e-10	21	515	104	18782	ENSG00000130402,ENSG00000137801,ENSG00000172037,ENSG00000072110,ENSG00000118523,ENSG00000115414,ENSG00000120708,ENSG00000137076,ENSG00000166147,ENSG00000142871,ENSG00000168615,ENSG00000150093,ENSG00000084636,ENSG00000168542,ENSG00000091136,ENSG00000161638,ENSG00000157227,ENSG00000090339,ENSG00000130635,ENSG00000077522,ENSG00000164176
GO:0003779	actin binding	molecular_function	9.6904e-12	1.5643e-09	40	515	387	18782	ENSG00000128591,ENSG00000169604,ENSG00000196091,ENSG00000159173,ENSG00000130176,ENSG00000149591,ENSG00000122786,ENSG00000118194,ENSG00000163431,ENSG00000140416,ENSG00000131018,ENSG00000146950,ENSG00000198467,ENSG00000125753,ENSG00000035403,ENSG00000125868,ENSG00000198336,ENSG00000215305,ENSG00000150093,ENSG00000136068,ENSG00000171617,ENSG00000172403,ENSG00000162614,ENSG00000129116,ENSG00000072110…
GO:0005515	protein binding	molecular_function	1.3724e-11	2.1468e-09	406	515	12112	18782	ENSG00000079337,ENSG00000188042,ENSG00000125868,ENSG00000146674,ENSG00000150093,ENSG00000171617,ENSG00000107736,ENSG00000206503,ENSG00000105048,ENSG00000129116,ENSG00000187498,ENSG00000165124,ENSG00000143393,ENSG00000162545,ENSG00000087460,ENSG00000187601,ENSG00000154734,ENSG00000138829,ENSG00000170689,ENSG00000099139,ENSG00000143436,ENSG00000196091,ENSG00000100234,ENSG00000135535,ENSG00000124762…
GO:0048407	platelet-derived growth factor binding	molecular_function	5.1743e-11	6.9291e-09	8	515	11	18782	ENSG00000187498,ENSG00000168542,ENSG00000134853,ENSG00000197461,ENSG00000113721,ENSG00000164692,ENSG00000130635,ENSG00000108821
GO:0005198	structural molecule activity	molecular_function	3.4117e-09	3.158e-07	44	515	645	18782	ENSG00000137076,ENSG00000197622,ENSG00000164692,ENSG00000139329,ENSG00000172037,ENSG00000198947,ENSG00000135862,ENSG00000175084,ENSG00000182871,ENSG00000163520,ENSG00000188153,ENSG00000111799,ENSG00000124942,ENSG00000134871,ENSG00000130635,ENSG00000077522,ENSG00000171345,ENSG00000091136,ENSG00000101335,ENSG00000135046,ENSG00000143632,ENSG00000049540,ENSG00000166147,ENSG00000196091,ENSG00000143436…
GO:0019838	growth factor binding	molecular_function	6.4657e-09	5.6237e-07	18	515	116	18782	ENSG00000108821,ENSG00000118523,ENSG00000164692,ENSG00000113721,ENSG00000150938,ENSG00000141753,ENSG00000137801,ENSG00000138448,ENSG00000130635,ENSG00000146674,ENSG00000115461,ENSG00000168140,ENSG00000163453,ENSG00000134853,ENSG00000197461,ENSG00000142871,ENSG00000168542,ENSG00000187498
GO:0008092	cytoskeletal protein binding	molecular_function	5.6648e-08	4.33e-06	52	515	796	18782	ENSG00000159173,ENSG00000196091,ENSG00000128591,ENSG00000169604,ENSG00000163431,ENSG00000140416,ENSG00000131018,ENSG00000130176,ENSG00000148677,ENSG00000149591,ENSG00000118194,ENSG00000122786,ENSG00000125753,ENSG00000035403,ENSG00000152932,ENSG00000125868,ENSG00000198336,ENSG00000188042,ENSG00000146950,ENSG00000077274,ENSG00000198467,ENSG00000172403,ENSG00000162614,ENSG00000129116,ENSG00000105048…
GO:0005488	binding	molecular_function	3.3554e-07	2.2875e-05	461	515	15051	18782	ENSG00000198947,ENSG00000123104,ENSG00000125877,ENSG00000155366,ENSG00000166501,ENSG00000120708,ENSG00000113721,ENSG00000164692,ENSG00000089169,ENSG00000215912,ENSG00000022556,ENSG00000116147,ENSG00000107742,ENSG00000100379,ENSG00000197956,ENSG00000143398,ENSG00000108582,ENSG00000122691,ENSG00000135916,ENSG00000046604,ENSG00000156467,ENSG00000110400,ENSG00000197712,ENSG00000182752,ENSG00000024422…
GO:0001948	glycoprotein binding	molecular_function	9.1398e-07	5.5889e-05	14	515	99	18782	ENSG00000105329,ENSG00000183098,ENSG00000035403,ENSG00000145147,ENSG00000130635,ENSG00000147257,ENSG00000196924,ENSG00000105894,ENSG00000166710,ENSG00000198947,ENSG00000100097,ENSG00000143387,ENSG00000137801,ENSG00000116962
GO:0008201	heparin binding	molecular_function	5.8484e-05	0.0023462	14	515	147	18782	ENSG00000142871,ENSG00000142192,ENSG00000137801,ENSG00000163430,ENSG00000105894,ENSG00000104332,ENSG00000112562,ENSG00000113070,ENSG00000154734,ENSG00000145147,ENSG00000130203,ENSG00000115414,ENSG00000130635,ENSG00000118523
GO:0008083	growth factor activity	molecular_function	8.161e-05	0.0030897	14	515	160	18782	ENSG00000105329,ENSG00000113070,ENSG00000125845,ENSG00000167244,ENSG00000130513,ENSG00000156466,ENSG00000118523,ENSG00000143869,ENSG00000176697,ENSG00000122641,ENSG00000197461,ENSG00000139269,ENSG00000092969,ENSG00000105894
GO:0046332	SMAD binding	molecular_function	9.7578e-05	0.0036129	10	515	72	18782	ENSG00000168542,ENSG00000196924,ENSG00000148677,ENSG00000204262,ENSG00000141052,ENSG00000124225,ENSG00000164692,ENSG00000168675,ENSG00000088832,ENSG00000125845
GO:0043169	cation binding	molecular_function	0.00010038	0.0036894	160	515	4161	18782	ENSG00000072110,ENSG00000152518,ENSG00000143379,ENSG00000123989,ENSG00000171759,ENSG00000065357,ENSG00000119669,ENSG00000137573,ENSG00000143614,ENSG00000159176,ENSG00000174807,ENSG00000135636,ENSG00000182871,ENSG00000130402,ENSG00000156049,ENSG00000101335,ENSG00000135046,ENSG00000088876,ENSG00000115665,ENSG00000132274,ENSG00000128595,ENSG00000157388,ENSG00000101365,ENSG00000116962,ENSG00000122359…
GO:0005179	hormone activity	molecular_function	0.00021315	0.0071685	10	515	121	18782	ENSG00000139269,ENSG00000122641,ENSG00000120937,ENSG00000148926,ENSG00000078401,ENSG00000176845,ENSG00000167244,ENSG00000134548,ENSG00000124205,ENSG00000113739
