# Supplementary material for: CRISPR/Cas9-mediated targeted gene correction in amyotrophic lateral sclerosis patient iPSCs
Source: Protein Cell. 2017 Apr 11;8(5):365–78. doi: 10.1007/s13238-017-0397-3 (PMC5413600; doi:10.1007/s13238-017-0397-3)
Supplement: Supplementary file 4 — Supplementary material 4 (XLS 24 kb) [file 13238_2017_397_MOESM4_ESM.xls]

## Sheet: Sheet1
Supplementary table S3. primer list
Primers	Sequence (5` to 3`)	Application
GAPDH	TCGGAGTCAACGGATTTGGT	RT-qPCR
	TTGCCATGGGTGGAATCATA
CDH23	CGCCCACATTTCACAATCAGC	RT-qPCR
	TCAATGGCGAAGAATTGGGAG
CALU	TGGGAGGAGTATAAAAATGCCAC	RT-qPCR
	CGCTCATCTCTAACCATCATCTG
GRM8	CGAGGGAAAGCGATCAGCC	RT-qPCR
	CCCATCCACCCGTATGGAA
MMP14	GGCTACAGCAATATGGCTACC	RT-qPCR
	GATGGCCGCTGAGAGTGAC
